# Supplementary material for: Submolecular probing of the complement C5a receptor–ligand binding reveals a cooperative two-site binding mechanism
Source: Commun Biol. 2020 Dec 18;3:786. doi: 10.1038/s42003-020-01518-8 (PMC7749166; doi:10.1038/s42003-020-01518-8)
Supplement: Supplementary file 5 — Supplementary Data 1 [file 42003_2020_1518_MOESM5_ESM.xlsx]

## Sheet: Fig. 1D
Distance	Height
nm	nm
0	3.8e-06
3.90625	-0.0069
7.8125	0.04123
11.7188	0.33237
15.625	0.8987
19.5312	1.49204
23.4375	1.76033
27.3438	1.46265
31.25	0.91573
35.1562	0.38647
39.0625	0.11683
42.9688	0.02685
46.875	0.01994
50.7812	0.00888
54.6875	0.01028

## Sheet: Fig. 1E
Diameter (nm)	Height (nm)
9.8	3.5
13.7	3.67
7.8	3.59
8.7	3.65
14.5	2.5
9.6	1.25
15.9	4.075
7.9	2.65
8.1	3.75
8.3	1.37
13.9	2.9
6.9	1.5
21.3	3.3
14.04	2
18.8	1.44
19.5	2.3
14	1.1
14	1
14	3.3
14	3.8
18	7.06
8	3.6
13.8	3.7
14.1	1.7
8	4.2
8	4.9
8	1.14
8	3.6
7.69	2.2
8	3.7
8.5	2.7
14.2	2.7
15.7	3.5
15.67	3.24
13.7	6
13.55	3.3
9	3.9
7.7	2.99
7.7	3.028
7.85	2.38
13.44	0.8
8.6	3.2
15.66	5.2
13.7	1.5
13.8	2.5
11.7	3.4
13.7	3.5
15.6	4.1
7.8	1.969
7.8	3.8
7.8	3.3
9.7	3.6
13.6	2.1
11.7	2.9
13.7	3.04
21.5	4.88
8.24	2.1
21.5	3.4
13.7	3.048
14.4	3.4
8	2.5
13.7	2.7
9.7	3.4
23.7	3.4
7.8	1.3
13.7	5.2
8.9	2.2
15.6	6.1
7.78	1.8
7.78	3.2
13.6	3.3
17.6	2.3
15.6	2.074
15.7	2.235
25	4.34
13.69	7.6
8	3.18
9.1	7.2
13.7	2.5
13.6	3.7
9.19	1.75
15.7	2.1
8.2	1.88
13.7	2.7
14.9	4.3
13.4	3.8
11.7	3.6
7.78	4.03
13.25	2.5
7.8	2.96
7.8	4.1
13.7	2.9
7.8	3.5
13.7	3.1
9.8	2.6
11.7	2.9
13.7	4
14	3
15.6	4.25
6.78	5.47
17.6	4.037
15.65	4.5
7.25	2.75
14.7	4.03
13.7	5.1
7.8	3.44
21.5	4.5
13.7	2.9
7.8	2.9
7.8	2.87
7.83	2.93
9.7	4.5
13.6	2.86
10.7	6.3
22.3	7.1
13.71	3.2
21.3	5.5
11.9	2.5
7.9	2
8.7	2.37
8	1.93
14.3	3.065
8.2	3.5
12.2	2.75
14.2	3.5
23.4	3.66
6	1.85
6.05	1.484
7.9	2.68
15	1.05
11	0.89
16	1.007
15	1.209
9	0.988
15	1.32
15	1.382
22	1.3
15	1.072
12	2.72
23	0.78
15	1.47
11	0.9
15	1
12	0.93
14	0.8
18	0.93
6.5	0.5
13	0.84
15	1.1
15	1.341
13.99	1.066
13	1.119
15	1.46
18	0.9
13.8	1.013
16	1.09
11.5	0.5
7.8	0.46
16	0.964
12.7	1.5
12.9	1.067
15.6	1.319
7.32	1.175
7.9	1.037
11.7	1.357
11.7	1.099
11.8	1.31
24.3	1.435
16	1.417
6.68	0.935
15.3	1.219
15	1.569
7.8	0.727
14.1	0.87
12.6	1.482
12.5	1.13
14	0.74
11	0.6
23.35	1.247
11	0.714
15.7	1.03
12.6	0.7
17.7	1.276
11	0.8
13	0.8
14.2	2.05
8.66	2.3
10.2	1.3
16.2	1.7
13.2	1
6.7	1.7
8	1.2
14	1.2
14	0.8
13.8	1.3
15.8	1.58
13.8	2.2
15.8	1.964
22	2.022
24	1.92
23.7	2.2
21	2.7
25.6	2.67
21.4	2.7
10.6	1.61
12.9	0.7
10.8	1.3
15.2	1.2
8.7	1.6
8	1.4
13	1.27
20	1.5
15.4	2.8
17.7	1.3
13.3	1.22
12.26	1.36
11.7	1.27
15.48	2.28
13.2	1.03
13.3	1.01
11.77	0.9
17.66	0.8
13.6	1.7
13	1.22
15.4	1.5
13.6	0.9
12.7	0.95
17.5	1.7
13.6	0.98
18.5	1.2
13.7	1.2
16.6	1.5
14.7	1.355
13.7	1.12
11.7	1.058
7.8	0.8
8.3	1.05
12.7	0.6
15.6	1.87
15.6	4.7
13.7	0.7
13.6	1.04
8.7	0.9
7.7	1.5
7.2	1
23.2	2.2
26.5	4.21
21.9	3.65
23.41	2.14
24.1	2.3
23.2	1.95
23.78	3.89
23.15	4.69
21.5	4.88
23.96	2.45
23.45	3.21
23.69	1.95
23.85	1.89
22.66	3.69
23.73	4.11
23.96	4.52

## Sheet: Fig. 2I
Height (nm)	Force (pN)
1.2	142
5	173
5	180
2.5	162
1.5	215
5	216
3.5	212
1.55	58
1.6	169
3.5	213
1.8	197
4	169
2.2	201
5	145
1.6	202
2	141
3.5	204
1.1	150
1.8	106
2	103
1.45	147
1.65	176
5.6	267
3.8	221
1.445	170
1.9	113
4.1	292
1.89	190
2	118
1.2	219
2.1	123
2.1	152
1.5	214
1.3	242
3.9	451
2.9	150
1.8	155
3.69	217
1.2	185
1.2	131
1.2	130
2	255
2	500
1.1	220
1.87	144
1.87	113
2	140
1.1	166
2.08	363
2.08	223
2.08	123
3.5	230
3.5	126
2.48	144
2.48	127
1.1	149
1.8	125
1.8	194
1.8	176
1.8	177
1.3	163
2.38	139
1.7	301
1.7	488
1.65	177
3.3	153
3.3	351
2.7	150
2.7	274
1.321	210
1.75	128
2.35	216
2.35	140
2.58	167
1.3	220
3.1	303
3.1	143
2.77	141
1.5	120
1	155
4.04	142
1.1	90
3.19	160
3.19	145
2.13	169
1.26	169
1.69	121
3.78	100
1.4	104
3.69	148
7.5	102
2.3	133
3.04	74
2.69	215
4.43	61
2.95	106
3.553	173
2.7	140
1.5	96
1.5	95
1.5	166
3.2	466
1.6	185
2.9	105
1.3	205
1.3	145
2.06	80
2.06	148
6.7	227
1.2	142
3.2	299
3.48	106
2.1	145
2.1	131
3.8	157
3.8	205
4.1	303
0.8	146
2.5	154
1.7	113
1.6	121
3.86	161
1.075	122
1.7	148
0.9	98
3.1	164
3.6	337
3.6	218
3.5	152
1.068	122
0.8	137
1.4	118
3.69	284
1.1	148
1.1	131
5	293
5	157
5	143
1.8	211
3.13	163
3.13	146
3.17	110
9.9	158
2.6	120
2.3	80
2.992	160
3.13	146
3.12	133
2.8	254
0.9	196
1.4	125
1.6	103
0.9	93
5.2	135
2.7	151
2.9	105
1.93	100
1.346	157
1.346	136
1.285	127
1.285	173
1.89	89
1.51	124
0.8	176
2.595	170
2.68	138
1.455	188
3.05	95
2.2	173
2.7	95
2.68	141
1.7	307
1.335	107
1.06	95
1.06	118
3.79	156
4.33	140
4.5	98
3.6	96
4.67	119
1.7	141
1.7	89
1.8	137
6	87
2.651	79
4.31	121
3.9	101
3	77
2.5	107
1.95	214
3.8	84
1.9	95
4	360
4	128
1.6	104
1.5	121
1.8	78
1.8	75
1.535	70
2.8	147
1.7	80
1.7	102
1.7	120
1.8	70
3.2	84
1.9	134
3.53	101
3.4	85
1.9	79
1.7	72
2.5	126
1.9	93
1.7	69
4.8	161
3.93	84
1.7	195
3.9	81
2.4	95
1.2	92
1.8	127
2.5	113
1.95	121
3.2	163
4.69	125
3.4	111
0.9	89
1.7	101
2	71
2	135
3.7	101
3.7	103
5.7	155.6
1.7	158
1.7	101.3
1.95	154
7	149
3.43	230
1	155
1.1	90
2.13	169
1.26	169
1.69	121
1.4	104
2.3	133
2.69	215
2.95	106
2.7	140
1.5	96
1.5	95
1.5	166
1.6	185
2.9	105
1.3	205
1.3	145
2.06	80
2.06	148
1.2	142
2.1	145
2.1	131
3.8	157
3.8	205
0.8	146
2.5	154
1.7	113
1.6	121
1.075	122
1.7	148
0.9	98
1.068	122
0.8	137
1.4	118
1.1	148
1.1	131
1.8	211
2.6	120
2.3	80
2.992	160
2.8	254
0.9	196
1.4	125
1.6	103
0.9	93
2.7	151
2.9	105
1.93	100
1.346	157
1.346	136
1.285	127
1.285	173
1.89	89
1.51	124
0.8	176
2.595	170
2.68	138
1.455	188
2.2	173
2.7	95
2.68	141
1.335	107
1.06	95
1.06	118
1.7	141
1.7	89
2.5	137
2.5	87
2.651	79
2.5	107
2.26	214
2.2	95
2.3	104
2.3	121
1.8	78
1.8	75
1.535	70
2.8	147
1.7	80
1.7	102
1.7	120
2.5	70
1.9	134
2.5	79
1.7	72
2.5	126
1.9	93
1.7	69
1.7	195
2.4	95
1.2	92
2.5	127
2.5	136
2.07	121
2.3	58
0.9	89
1.7	101
2.6	71
1.7	158
1.7	101.3
2.5	154
2.6	120
1.539	126
1.659	65.8
1.062	88.7
1.038	116
1.5	163
2.597	94
1.43	128
2.6	98
2.32	134
1.469	117
2.259	105.5
1.637	135
1.133	90.5
0.9	101
1	97
1.41	210
1.8	81
2.12	94
1.857	90
2.81	84
0.8	110
2.192	145
2.95	134
1.4	150
1.03	337
1.146	313
2.45	137
1.83	130
1.14	115
2.24	154
1.57	68
1.65	128
2.22	73
2.26	99
1.171	108
1.82	124
2.515	121
1.69	178
1.126	178
2.1	178.7
1.075	228
1.6	213
1.624	78
2.53	173
2.551	171
0.84	122
1.5	139
1.3	74
1.3	161
1.79	101
2.6	122
0.8	117
1	105.5
1.15	63
1.25	70
1.5	139
1.3	74
1.3	161
1.79	101
2.6	122
0.8	117
1	105.5
1.15	63
1.25	70
2.19	135

## Sheet: Fig. 2J
Height (nm)	Force (pN)
3.5	130
3.5	178
3	150
1.3	160
2.7	140
2.6	131
3.184	152
3.184	115
3.22	188
3.759	125
3.759	127
4.04	151
4.04	225
4.04	150
4.04	160
3.3	150
3	107
3	86
4.1	120
1	102
1.5	113
3.1	224
2.593	130
2.593	166
2.9	113
4.628	143
4.125	121
2.93	150
1.7	248
1.856	113
3.72	89
3	204
1.7	96.98
2.3	110
2.525	203
2.525	153
2.525	133
2.525	181
2.525	197
3.4	189
3.4	129
3.4	136
3.4	152
3.4	164
3.4	153
3.4	130
3.4	143
3.4	149
3.4	139
3.4	91
3.4	156
3.4	125
0.9	111
3.94	185
3.94	170
1.5	156
1.4	163
1.2	171
2.5	243
1.7	188
2.5	140
3.13	176
3.04	153
3.9	165
2.6	122
4.4	143
4.4	186
2.4	134
1.2	224
3.68	152
3.8	202
3.8	188
3.5	210
1.63	145
3.6	169
3.5	336
3.2	160
1.5	121
3.5	201
2.5	126
2.609	426
2.7	110
2.5	131
1.5	122
5	190
5	144
1.5	173
4.8	128
3.1	114
3.46	121
4.7	168
3.13	130
3.5	106
2.1	110
2.142	171
3.58	164
3.7	123
3.7	159
2.43	112
4	99
2.5	121
4	113
1.5	131
4	171
3.8	132
2.8	151
3.16	160
3.6	202
1.5	138
2	106
2.8	114
4	161
2	152
2.2	97
1.8	98
3.2	95
4.185	80
3.65	110
6.6	106
6.6	102
6.137	113
6.137	205
5.085	114
1.79	94
2.1	105
4.3	160
4.3	158
3	115
3.074	155
4.1	99
4.01	126
9.8	116
9.8	72
3.11	110
3.11	91
2.934	99
2.934	183
2.082	91
5.1	117
2.7	74
4.618	90
5.01	159
3.2	180
3.8	104
3.2	131
3.7	137
1.98	137
3.7	149
4.46	118
4.46	110
4.46	109
5.6	126
4.14	74
3.42	195
3.5	161
1.5	117
4.8	103
3.41	197
4.2	88
4	104
3.4	99
1.69	190
2.04	60
3.6	265
1.38	135
3.1	133
3.1	317
2.18	152
2.8	200
2.685	86
2.62	109
2.62	111
1.762	133
1.548	86
3.142	132
3.37	70
3.37	232
3.3	106
4.775	119
4.775	120
3.177	138
3.6	123
3.6	133
3.77	340
3.77	109
3.77	92
2.8	99
3.3	63
3.93	80
3.93	64
3.93	120
3.143	69
8	86
8	52
1.5	88
3.2	70
3.998	153
6.6	75
6.16	76
3.2	86
2.967	72
3.342	103
5.87	58
5.1	68
7.3	154
7.3	106
3.3	196
1.42	224
1	114
2.5	326
2.5	486
3.1	136
1.4	140

## Sheet: Fig. 2K
Height (nm)	Height (nm)
NTA	C5a
4.4384	1.792
2.3788	1.1264
2.6144	1.30048
2.3408	2.048
1.7404	2.06848
3.268	1.6896
4.522	2.0736
4.5676	1.55
4.2256	1.9456
3.99	1.26464
2.5916	1.6896
3.92616	1.9968
3.10688	1.4592
4.408	1.87904
2.964	2.56
2.356	1.8944
3.648	1.64864
4.332	1.47968
1.596	1.37728
4.028	2.27328
2.052	1.99168
4.256	2.67776
3.8	1.5872
3.9368	2.0992
3.344	2.6112
2.964	1.792
3.952	1.2288

## Sheet: Fig. 3H
Loading rate (pN*s)	Force (pN)				Loading rate (pN*s)	Force (pN)
1022.5	40.139				97000	42
1210	62.656				136000	40
1230	49				155000	45
1370	47				193000	66
1460	34.265				200000	58
1682	30.349				219000	46
1737	40.139				224000	75
1758	46				231000	44
1970	37.202				243000	48
2404	56.782				244000	38
2464	39.16				257000	58
2610	42.097				280000	60
2710	42.097				290000	70
3090	39.16				294000	90
3180	46				297000	48
3880	46.992				322000	62
3910	44.055				329000	56
3940	39.16				335000	57
4167	59.719				376000	72
4220	39.16				380000	83
4250	39.16				405000	41
4664	43.076				408000	56
4880	41.118				429000	44
4890	29.37				436000	65
5150	43.076				439000	42
5350	30.349				457000	51
5510	71.467				486000	100
5930	39				495000	88
6180	27.412				503000	66
6250	30.349				511000	81
6330	52.866				514000	88
6390	46				522000	55
6400	34.265				541000	59
6490	57.761				586000	60
6530	68.53				605000	45
6610	44.055				658000	83
6620	43.076				660000	105
6630	46.013				693000	55
6710	43.076				720000	61
6728	47.971				750000	105
6930	48				751000	56
7610	48.95				763000	98
7658	60.698				784000	105
8270	50.908				787000	42
8700	51				796000	100
9410	31.328				800000	80
9420	34.265				874000	59
9520	34.265				900000	128
9901	57				905000	104
10350	35.244				955000	86
10770	34.265				965000	105
10810	43.076				1000000	143
10830	50.908				1050000	131
11164	51.887				1060000	73
11330	65				1080000	120
11430	81.257				1120000	63
11560	56				1130000	146
12380	51.887				1140000	170
12550	44.055				1190000	160
13022	68				1190000	125
13620	50.908				1210000	154
13907	42.097				1235000	103
13940	48.95				1240000	106
14530	40.139				1250000	74
14990	45.034				1250000	73
15130	58				1260000	122
15140	78.32				1287000	52
15370	55.803				1290000	139
15890	27.5				1290000	138
16290	57				1320000	73
16812	55				1330000	121
18530	39.6				1347000	55
18660	42.9				1350000	147
19340	35.2				1350000	98
20490	58				1390000	148
20980	69.509				1410000	109
23330	53.845				1430000	89
23790	50.908				1460000	119
23809	56.1				1490000	130
24870	57.761				1530000	145
25701	78.32				1530000	115
26670	54				1540000	112
26760	55.803				1560000	99
26980	48.95				1560000	140
28930	63.635				1560000	90
28930	54.824				1620000	146
31660	49.5				1630000	93
35330	48.4				1640000	141
36720	50.6				1660000	156
36920	60.698				1670000	73
38484.8	60.5				1730000	101
38740	58.3				1730000	212
40015	60.5				1740000	162
46430	57				1750000	129
53220	61.6				1755000	99
53300	61.6				1760000	153
71910	59.719				1760000	148
88700	35.2				1810000	122
113000	53.845				1820000	166
54498	43				1820000	114
26982	38				1840000	170
48368	55				1900000	98
63288	51				1910000	101
71569	60				1910000	123
77895	68				1950000	141
80156	66				1960000	136
91536	72				1977000	119
68795	66				1980000	90
59748	64				1990000	97
70659	68				1990000	150
96859	80				2031000	142
					2048000	142
					2070000	153
					2090000	120
					2100000	159
					2105000	191
					2120000	77
					2150000	190
					2230000	101
					2240000	156
					2240000	177
					2240000	200
					2290000	130
					2290000	112
					2300000	124
					2306000	170
					2307000	178
					2310000	148
					2310000	120
					2310000	103
					2320000	235
					2320000	151
					2340000	241
					2340000	182
					2400000	244
					2440000	137
					2450000	107
					2480000	193
					2500000	171
					2500000	227
					2505000	134
					2520000	98
					2540000	119
					2540000	138
					2570000	121
					2580000	229
					2600000	151
					2670000	130
					2670000	176
					2750000	124
					2770000	232
					2790000	116
					2810000	101
					2820000	87
					2860000	125
					2900000	238
					2940000	150
					3005000	125
					3050000	146
					3110000	155
					3180000	125
					3240000	118
					3430000	139
					3460000	144
					3490000	193
					3560000	110
					3560000	134
					3620000	235
					3650000	114
					3690000	160
					3790000	137
					3860000	150
					3880000	267
					4000100	223
					4050000	141
					4070000	216
					4110000	130
					4150000	128
					4207000	118
					4210000	263
					4220000	140
					4330000	152
					4410000	100
					4680000	175
					4710000	209
					4730000	101
					4870000	219
					5006000	141
					5101000	120
					5150000	211
					5150000	150
					5200000	98
					5220000	128
					5320000	277
					5540000	181
					5560000	296
					5910000	278
					5940000	155
					6120000	250
					6120000	299
					6250000	185
					6370000	174
					6390000	181
					6450000	228
					6510000	227
					6710000	266
					6890000	277
					6890000	166
					7100000	308
					7560000	269
					7620000	333
					7650000	399
					7780000	208
					7800000	276
					7800000	301
					8050000	231
					8140000	289
					8340000	213
					8450000	235
					8500000	371
					8650000	214
					8890000	271
					9101000	286
					9300000	298

## Sheet: Fig. 3I
Loading rate (pN*s)	Force (pN)		Loading rate (pN*s)	Force (pN)
1410	45		64000	30
1520	55		81000	32
1530	53		109000	36
1660	38		128000	33
1690	59		147000	47
1710	41		155000	39
2010	37		166000	38
2040	43		167000	40
2134	35		193000	56
2240	58		1196000	54
2270	36		224000	71
2280	54		229000	85
2340	37		235000	83
2370	48		245000	67
2380	48		250000	64
2480	29		255000	33
2540	36		260000	38
2620	36		267000	75
2870	36		269000	68
3023	55		278000	68
3208	34		286000	51
3420	45		289000	87
3540	38		291000	68
4100	44		301000	65
4320	81		301000	60
4880	36		312000	40
4950	36		327000	74
4970	45		332000	76
5160	49		334000	71
5180	81		336000	58
5700	77		348000	70
6025	46		2355000	129
6400	32		3372000	124
6500	35		378000	68
7660	41		397000	56
7900	58		410000	93
8330	58		419000	84
8910	54		2428000	140
10500	44		431000	76
10570	41		2434000	127
10820	35		435000	54
11580	33		442000	93
12000	36		449000	70
13120	41		450000	97
13520	50		3453000	140
15480	51		458000	51
15950	43		460000	100
16500	48		463000	68
17000	50		470000	68
17130	37		479000	80
18220	61		486000	73
18740	29		487000	48
19080	43		496000	83
19210	37		500000	62
19890	50		505000	51
20240	44		510000	75
20550	43		515000	68
20560	35		517000	95
20730	38		530000	68
20920	59		531000	55
20990	36		535000	106
21030	47		540000	52
21990	72		544000	111
22800	44		573000	121
23430	33		575000	60
25550	49		580000	58
25900	56		592000	42
26240	45		596000	68
26380	56		597000	75
26900	35		611000	68
28120	35		614000	91
28260	55		616000	59
28500	57		619000	68
28930	50		623000	60
30640	58		640000	98
31870	36		641000	60
33740	43		642000	57
33750	50		642000	158
33870	32		647000	79
41200	33		667000	61
41240	38		675000	74
42130	55		4678000	140
42630	49		688000	68
42730	36		696000	45
43200	50		704000	61
44540	43		3708000	124
44990	56		708000	62
48750	38		710000	60
48770	46		718000	87
52650	49		727000	104
60140	49		750000	60
60850	55		753000	61
63750	37		758000	118
70450	54		766000	122
75000	50		776000	65
75670	55		782000	92
79970	54		787000	124
80600	50		793000	70
82480	45		794000	80
82500	50		815000	64
87450	52		818000	159
90010	47		823000	117
94730	47		829000	75
97490	42		838000	64
97640	42		838000	60
103000	51		843000	85
103500	56		7851000	298
104500	72		856000	74
109000	48		870000	78
132000	63		880000	85
152000	61		882000	52
162000	73		890000	86
163000	37		895000	95
177000	59		900300	94
202700	44		902000	91
217300	45		905000	60
290890	59		926000	57
300000	55		932000	96
420000	57		940000	145
			948000	82
			954000	109
			958000	77
			965000	102
			970000	97
			978000	80
			983000	65
			987000	80
			992000	61
			1036100	65
			1042900	128
			1050000	76
			1065700	104
			1071400	77
			1073000	59
			6073300	233
			1088000	87
			1088300	52
			1099000	88
			1099000	88
			1102800	71
			1104800	66
			1112000	123
			1127700	64
			1129700	77
			1131300	95
			1135500	74
			1141800	101
			1145300	85
			1149500	77
			1162500	69
			1190200	74
			1194100	82
			1194900	74
			1205300	50
			1210000	74
			1212000	124
			1213000	91
			1214000	103
			1218900	71
			1220000	69
			1223100	89
			1226000	75
			1227300	94
			1238000	127
			1239200	85
			1243000	120
			1245000	88
			1245300	80
			1262600	39
			1270400	75
			1277900	97
			1287000	68
			1290100	123
			1298500	79
			1303000	104
			1314100	114
			1333000	80
			1334600	58
			1335500	132
			1336700	77
			1338200	90
			1345000	96
			1356200	79
			1389200	84
			1403600	104
			1410900	95
			1452700	52
			1456000	89
			1462900	68
			1472700	88
			1480500	181
			1496600	86
			1501000	79
			1512000	77
			1515000	43
			1525000	40
			1536000	42
			1540000	135
			1561100	55
			1588000	83
			1590300	165
			1616500	67
			1621600	92
			1628300	75
			1641400	161
			1647200	75
			1649900	92
			1652400	83
			1660000	69
			1670000	103
			1675000	98
			1684900	78
			1713900	89
			1724300	128
			1736900	51
			1738100	86
			1740000	80
			1742200	68
			1744100	48
			1745200	74
			1758800	118
			1759700	158
			1760000	41
			1764000	68
			1778600	101
			1779000	126
			1784300	68
			1794000	53
			1794500	72
			1826000	109
			1844000	77
			1859700	62
			1875000	91
			1887100	88
			1904000	107
			1916500	97
			1918500	66
			1942100	74
			1949800	125
			1955700	88
			1982800	64
			1986600	76
			2000000	74
			2000200	63
			2059600	77
			2096400	243
			2101100	184
			2123800	133
			2127400	134
			2144600	178
			2146000	114
			2153600	125
			2157600	86
			2193800	129
			2242300	76
			2298700	75
			2306900	123
			2356500	83
			2358700	79
			2360200	68
			2396000	85
			2404600	88
			2406600	111
			2433200	144
			2444000	84
			2444000	84
			2548500	165
			2722000	144
			2928000	162
			3012700	140
			3108600	143
			3136800	247
			3146000	121
			3147000	99
			3214500	209
			3609500	93
			4320200	251
			141000	34
			101800	30
			109000	33
			118000	43
			3654000	158
			4210000	170
			3850000	125
			4990000	161
			5780000	211
			5148000	200
			5620000	161
			217000	38
			200000	40
			231000	34
			249000	43
			97000	29

## Sheet: Fig. 3J
Loading rate (pN*s)	Force (pN)		Loading rate (pN*s)	Force (pN)
81000	30		1104.2	20
94373	37		1143	27
142000	37		1379.1	27
148000	43		1528	21
166000	46		1890	17
261800	39		1953.8	26
277000	43		2097	30
281700	57		2104	20
284900	58		2203	17
300800	52		2320	31
311000	52		3140.7	32
320000	48		3153.8	13
331800	50		3364	35
337000	36		3390	22
355000	47		3436.9	22
370000	52		4035.4	19
373900	51		4293.5	44
387300	42		4306.4	26
406500	62		4775.6	44
420000	46		4830	44
421200	61		4920	28
423000	81		4937	26
425000	56		4940	23
428800	81		4945.9	28
450000	58		5193	44
451000	69		5241.5	61
478000	56		5679	30
482000	67		5779.8	17
486000	84		5840	31
493800	72		6024.9	36
496400	60		6060	30
526000	68		6117.2	37
530100	46		6118.2	36
531000	52		6271	34
539200	105		6735	42
539700	68		6832	32
4540000	105		6922.1	34
542100	64		7196.9	28
549000	59		7238.1	36
586000	33		7349.4	40
591000	56		7503.1	34
597700	74		7550	29
598000	63		7622.4	36
605000	61		7843.8	27
5626000	122		7904	28
635000	66		7956.3	30
639400	64		8280	55
3641200	120		8313	34
646000	61		8317.9	46
646800	44		8365.8	34
648900	44		8701.2	43
655000	70		8816.4	45
655000	50		8910.6	52
655000	67		9117.7	47
660000	43		9330	33
663900	59		9390	28
668000	45		9420	28
672400	59		9853	40
682000	81		9880	41
685000	80		9889.6	48
695000	59		9892.5	52
697100	54		9950	39
697200	59		9970	30
706000	64		10412.4	39
710000	53		10515	49
744000	75		10657.7	47
745700	69		10859	38
748200	77		11289	53
750000	56		11703	43
751600	46		11830	25
753100	49		12264.1	33
3754800	114		12581.9	56
757000	86		13280	34
3761700	118		14563	24
762000	69		14913	41
764000	54		15120	45
768300	79		16077.9	36
774400	79		16195.9	28
777000	88		18420	45
787000	41		18645	51
798400	56		21570	41
803500	83		23379	69
806000	98		23917	19
807000	92		24206	35
810000	68		25000	31
819000	53		31730	38
830000	71		31760.4	34
840000	106		49022.9	25
842100	48		56193.9	30
848000	72		72510.2	32
849000	62		82390.6	38
854000	75
856900	58
861000	68
869100	52
869100	52
870000	59
879000	97
4883900	128
885300	89
897000	87
898500	91
899300	93
904000	63
909000	63
913000	62
915000	56
3922400	102
928000	72
928000	73
938900	89
943900	83
950000	82
951000	79
959900	48
960000	50
962500	76
964000	62
965000	68
965000	61
967000	59
968900	74
970100	83
980700	72
981400	96
1006200	103
1007200	117
1013100	52
1080700	59
1099300	77
5102400	124
4133000	133
1139100	84
1139400	62
1143900	61
1147700	91
1148200	62
1160200	74
1168800	99
1170000	82
1191800	66
1208000	74
1218400	85
1231700	88
1232000	50
1232900	110
1248000	74
1249700	91
1251300	62
1253300	54
1256200	82
1283700	100
1288000	62
1312500	70
1312800	51
1315700	77
1324000	89
1330200	56
1345000	58
1353300	75
1365900	105
1366000	118
1382000	68
1385900	100
6388200	172
1408000	62
1420000	69
1421000	96
1475000	76
1499560	110
1499900	77
1502500	76
1508100	103
6530100	144
1558800	86
1571500	50
1575400	48
1587700	81
1596400	74
1641500	124
4674000	115
1674900	86
1683000	81
1805100	82
1842000	57
1844000	83
1849700	120
1892700	118
1940800	93
1953000	77
1956600	112
1957000	115
1962000	113
1962200	85
1967000	77
1980900	88
2020990	66
5032100	122
2039100	80
2048800	62
2049800	65
2061800	60
2105200	128
2116700	43
2126900	88
2143100	57
2176400	63
2180900	68
2187000	122
2203400	46
2349900	76
2357800	52
2468100	63
2509500	70
2531200	48
2570500	130
2612500	151
2661200	63
2702800	107
5751100	118
2751100	119
2760000	128
2946800	56
2960600	84
2998000	127
3026600	49
6151000	185
3188000	77
3258600	121
3333700	113
3447800	131
3663000	86
3689000	149
4179900	83
6936700	169
7027700	107
7420000	145
8960000	159
96000	32
111000	37
125600	44
129300	50
231000	54
248900	55
211000	41
300900	37
219800	29
299000	35
4990000	179
5860000	190
3690000	110
4960000	149
3668700	99
4298700	111
5360000	86
7689000	166
6580000	154
6020000	121
4890000	109
5200000	84
5790000	74
3580000	49
4630000	56
4780000	65
4126000	70
4681000	103
4110000	168
332000	80
173000	30
121000	31
145000	35

## Sheet: Fig. 5A
Loading rate	Force		Loading rate	Force
136000	60		606.33	16
138000	51		6245.2	50
169000	59		6130.8	72
178000	57		5692.4	54
191000	84		13071	70
211000	89		3557.7	48
213000	84		3783.6	60
218000	104		3373	63
222000	90		3436	47
228000	61		1469	38
235000	77		3480	61
258000	72		4017.7	39
258000	97		5107	67
269000	109		6602.3	74
272000	72		6835.3	68
277000	85		16053	44
281000	73		6699.1	58
305000	108		5044	58
308000	77		19800.6	65
311000	145		3502	26
327000	82		11049.8	22
327000	73		14272	47
329000	160		12395.7	30
329000	152		62980	40
331000	114		11114.3	58
340000	80		4295.2	39
348000	113		2343	44
363000	173		6640	22
364000	72		11720	46
369000	133		3520	63
370000	80		10953	30
386000	174		7838.8	25
391000	128		10920	38
405000	157		9660	21
415000	163		16476	38
417000	76		13523.8	34
422000	79		17160	33
430000	80		5449.2	34
431000	102		4631.2	23
438000	74		2119	58
439000	137		3680	22
445000	174		4263	30
449000	193		1194	19
458000	77		3503.3	26
459000	204		5545.4	35
468000	210		6004	30
473000	193		7456	45
478000	202		10490	40
481000	199		2632	18
487000	119		10631.6	70
487000	108		3560	36
487000	82		9507	54
490000	85		12894	39
492000	146		15600	47
502000	78		13200	46
510000	85		7120.3	38
517000	96		6877	65
518000	100		4981	51
550000	85		12295.1	69
552000	187		9334.4	29
559000	146		3405	32
577000	144		4007.8	52
585000	76		12844.7	56
590000	205		19499.1	54
590000	139		14195	41
595000	230		31061	96
595000	113		18321	62
600000	116		7057	45
600000	192		12908	45
620000	168		7868	45
632000	186		9133.9	70
633000	203		23490	52
640000	169		13364	66
641000	180		36695	72
651000	212		4676	39
655000	192		50354	96
660000	214		6473.6	42
670000	193		22550	74
672000	88		10373.2	28
672000	169		10641.5	47
678000	199		14644	71
680000	139		11163.1	52
680000	244		24460	39
700000	121		17001.5	63
700000	250		50581.3	47
721000	199		32538.1	52
728000	156		22945.5	53
729000	215		19240	50
740000	206		26728	44
750000	116		7740	58
760000	239		5002.1	50
765000	204		20990	46
770000	226		21789.4	46
771000	155		16969.8	64
779000	210		10538	56
783000	283		189900	104
789000	216		17117	64
792000	227		8057.1	48
800000	142		15995.1	60
800000	114		40508.6	84
800000	94		45730	65
807000	166		35996.5	67
819000	200		19573	86
830000	124		47550	84
831000	132
860000	168
865000	224
880000	306
887000	227
890000	236
890000	148
900000	274
900000	216
900000	132
901700	228
903000	120
905100	234
914700	236
928000	216
940000	324
950000	130
950000	118
950000	197
955000	257
955000	90
960000	160
980000	192
980000	131
980000	298
990000	148
1000520	88
1001000	240
1010000	108
1010000	250
1024000	156
1030000	280
1030000	174
1040000	149
1040000	146
1040000	184
1040000	181
1040000	240
1047000	253
1050000	232
1053300	253
1060000	221
1070000	205
1070000	240
1070000	257
1087000	269
1090000	265
1090000	120
1130000	252
1130000	151
1140000	96
1150000	278
1150000	334
1150000	208
1162000	116
1170000	143
1180000	205
1183400	97
1200000	230
1200000	280
1200000	180
1200000	161
1210000	348
1220000	178
1233000	127
1240000	162
1240000	121
1280000	136
1280000	222
1280000	216
1290000	127
1300000	130
1300000	148
1300000	167
1310000	146
1310000	101
1330000	167
1330000	355
1350000	326
1350000	143
1350000	282
1350000	216
1360000	292
1370000	368
1370000	136
1380000	134
1390000	149
1390000	358
1390000	217
1410000	236
1410000	265
1420000	151
1420000	137
1430000	109
1450000	349
1450000	150
1470000	119
1470000	150
1470000	142
1480000	235
1490000	298
1500000	281
1500000	138
1510000	194
1510000	154
1510000	220
1512000	107
1530000	168
1530000	127
1540000	227
1540000	188
1540000	245
1550000	359
1550000	226
1560000	145
1570000	302
1580000	164
1580000	178
1600000	161
1600000	238
1600000	215
1600000	438
1600000	152
1610000	256
1620000	170
1630000	138
1650000	382
1660000	148
1670000	173
1680000	83
1700000	168
1700000	331
1700000	288
1710000	245
1760000	152
1790000	172
1830000	182
1840000	254
1840000	115
1850000	192
1860000	173
1862000	227
1866000	138
1890000	461
1897000	188
1900000	418
1910000	170
1910000	301
1910000	175
1930000	94
1950000	366
1950000	94
1960000	420
1961000	200
1970000	134
1980000	410
1990000	175
1990000	164
1990000	342
2000000	146
2010000	194
2010000	175
2025000	259
2030000	166
2040000	414
2060000	138
2080000	160
2080000	176
2100000	200
2100000	138
2110000	205
2110000	478
2110000	164
2110000	160
2150000	184
2170000	240
2176000	203
2200000	324
2200000	191
2210000	442
2240000	142
2250000	236
2260000	151
2260000	226
2270000	236
2280000	372
2280000	185
2280000	164
2290000	220
2300000	233
2300000	142
2322000	451
2340000	154
2350000	192
2350000	163
2369000	268
2370000	374
2380000	248
2390000	257
2400000	184
2420000	373
2420000	211
2420000	161
2450000	406
2470000	409
2480000	474
2500000	264
2500000	516
2600000	217
2600000	175
2600000	136
2630000	185
2640000	425
2640000	234
2660000	448
2700000	445
2710000	480
2770000	491
2790000	458
2800000	294
2864000	539
2870000	440
2890000	223
2900000	248
2910000	281
2920000	164
2980000	127
2990000	270
2990000	244
3020000	216
3030000	161
3030000	181
3040000	192
3080000	179
3114000	360
3120000	186
3150000	192
3200000	188
3250000	366
3270000	288
3290000	230
3300000	314
3310000	334
3310000	212
3320000	209
3320000	282
3320000	174
3389000	385
3400000	247
3410000	454
3500000	167
3500000	342
3510000	337
3540000	301
3570000	184
3590000	332
3600000	306
3600000	217
3640000	418
3660000	140
3670000	437
3690000	229
3700000	311
3790000	322
3800000	204
3810000	186
3870000	342
3874000	443
3880000	173
3910000	278
3940000	362
3950000	401
3960000	349
4030000	379
4030000	481
4090000	484
4158000	382
4180000	484
4190000	211
4194000	449
4210000	336
4250000	174
4300000	178
4300000	330
4330000	250
4350000	455
4400000	234
4450000	439
4470000	298
4510000	479
4560000	407
4570000	290
4590000	264
4600000	452
4600000	413
4650000	380
4660000	533
4670000	505
4700000	457
4700000	217
4800000	338
4987000	469
5024000	498
5080000	385
5120000	166
5160000	304
5180000	410
5330000	188
5330000	338
5370000	421
5380000	376
5380000	289
5410000	199
5420000	305
5480000	229
5500000	551
5610000	424
5650000	463
5700000	527
5820000	499
6040000	515
6140000	584
6200000	552
6240000	376
6250000	288
6390000	323
6430000	416
6460000	300
6470000	412
6500000	250
6780000	499
6860000	487
6880000	356
6950000	546
6980000	225
7010000	198
7650000	311
7770000	479
7780000	326
7810000	342
7860000	558
7860000	451
7900000	426
7980000	385
7990000	400
8354000	238
8401000	458
8470000	229
8650000	355
8790000	329
9057000	533
9150000	333
9160000	574
9210000	493
9350000	228
9690000	255
122000	61
151000	67
211000	66
177000	74
169000	78
148000	70
163000	85
224000	98
278000	122
144000	88
156000	91
182000	100
258000	155

## Sheet: Fig. 5Bb
Loading rate	Force
100000	30
105000	38
115000	32
119000	31
125000	35
136000	32
144000	35
149000	37
151000	42
167000	46
189000	37
196000	46
199000	32
207000	42
211000	33
211000	43
214000	32
219000	57
252000	32
272000	45
289000	37
289000	49
299000	54
301000	36
322000	42
366000	53
370000	38
381000	50
388000	52
419000	73
430000	50
479000	41
489000	98
489000	50
516000	74
531000	75
561000	49
567000	67
577000	67
592000	53
605000	50
605000	125
616000	52
619000	66
623000	71
634000	84
654000	78
670000	75
672000	87
678000	98
590000	77
692000	79
700000	64
970000	44
702200	54
505000	38
405000	34
706000	51
721000	50
726000	65
326000	52
731000	39
740000	51
754000	79
761000	41
765000	51
765000	42
765000	42
769000	55
770000	40
778000	114
782000	61
801000	39
810000	56
815000	41
842000	55
846000	48
851000	69
857000	36
865000	64
880000	112
881000	98
891000	82
911000	42
927000	52
959000	37
961000	36
962000	54
964000	46
965000	104
977000	92
984000	54
993000	77
993000	76
993000	51
996000	46
1010000	80
1020000	41
1020000	76
1024000	48
1030000	50
1030000	44
1040000	73
1049000	60
1050000	63
1060000	42
1063000	37
1070000	57
1070000	63
1070000	57
1080000	35
1080000	91
1080000	48
1089000	41
1090000	44
1090000	41
1090000	56
1100000	75
1100000	44
1107000	56
1110000	114
1110000	40
1120000	53
1120000	74
1120000	58
1122000	68
1130000	91
1130000	59
1140000	78
1150000	49
1160000	64
1160000	104
1170000	75
1170000	83
1180000	77
1180000	65
1190000	56
1190000	50
1190000	129
1200000	90
1200000	103
1205000	62
1210000	60
1220000	58
1220000	58
1220000	41
1230000	75
1240000	70
1250000	82
1250000	52
1252000	37
1268000	128
1270000	59
1294000	60
1300000	92
1320000	89
1340000	53
1340000	72
1340000	40
1350000	84
1359000	56
1370000	82
1390000	109
1390000	54
1395000	50
1411000	114
1430000	95
1446000	42
1450000	87
1460000	58
1460000	54
1470000	49
1470000	68
1470000	60
1480000	51
1480000	49
1481000	77
1487000	50
1490000	49
1530000	58
1533000	101
1540000	78
1540000	141
1560000	95
1590000	99
1610000	44
1610000	59
1620000	109
1620000	72
1640000	60
1640000	99
1647000	101
1648000	79
1650000	59
1660000	44
1670000	67
1670000	61
1690000	98
1690000	67
1690000	45
1700000	74
1730000	96
1730000	71
1730000	44
1740000	43
1740000	53
1760000	118
1770000	76
1810000	121
1810000	74
1830000	60
1840000	36
1840000	37
1840000	63
1850000	40
1855000	123
1860000	75
1880000	72
1920000	80
1975000	61
1990000	55
2030000	49
2040000	60
2068000	154
2080000	65
2090000	110
2110000	59
2111000	78
2120000	139
2130000	91
2140000	62
2189000	85
2210000	122
2221000	101
2223000	56
2230000	52
2230000	106
2310000	42
2320000	106
2369000	86
2398000	54
2416000	89
2490000	147
2500000	49
2580000	44
2588000	62
2610000	76
2613000	166
2640000	123
2640000	97
2660000	111
2670000	105
2890000	78
2923700	200
2990000	221
3050000	182
3059000	71
3144000	124
3159000	64
3180000	143
3201000	64
3290000	75
3310000	97
3330000	173
3360000	106
3410000	110
3478000	74
3496000	204
3557000	87
3589000	239
3621000	179
3680000	82
3791000	186
4027000	271
4027000	179
4089000	213
4109000	277
4150000	238
4280000	143
4390000	156
4440000	266
4560000	256
4680000	174
4790000	243
4900000	206
4980000	275
5010000	215
5150000	267
5280000	276
5360000	309
5410000	315
5490000	357
5650000	322
5690000	231
5900000	245
5990000	245
6156000	265
6890000	317
9100	27.9
10800	22.5
15870	36
20000	27.9
26810	49.5
33150	26.5
35000	27.9
38000	25
40430	37.8
57000	29.7
59000	27.9
62000	31.5
71000	27.9
115000	36
125000	61.2
137000	44.1
137000	45
151000	40.5
152000	46.8
152000	70.2
167000	56.7
167000	33.3
168000	32.4
182000	70.2
182000	63
205000	66.6
206000	46.8
220000	45
220000	54.9
228000	51.3
230000	61.2
242000	59.4
243000	45
251000	54
259000	45
259000	49.5
259000	44.1
259000	54
259000	63.9
266000	67.5
266000	34.2
274000	54
274000	54.9
274000	59.4
279000	82.8
282000	54.9
289000	63
289000	67.5
289000	63.9
289000	40.5
290000	38.7
296000	45
297000	42.3
312000	44
320000	58.5
320000	48.6
335000	50
350000	49.5
350000	34.2
356000	46.8
365000	54.9
381000	49.5
426000	54.9
426000	75.6
440000	78.3
441000	32.4
457000	58.5
472000	52.2
472000	60.3
472000	46.8
482000	50.4
487000	36
487000	49.5
518000	78.3
525000	63
578000	74.7
579000	53.1
579000	120.6
685000	45
722000	40.5
731000	64.8
8895	22
9863	25
10900	30
12500	33
7400	25
1900	20
1800	20.5
2900	30
3800	27
1045	20
1455	22
1490	30
4580	33
4320	25
27554	22
29478	25
27503	36.5
67500	39
75100	40
3859	24
3666	25
4150	30
4445	38
5893	32
2710	22
10900	25
11700	29
12890	33
12740	29
13478	20
17597	24.5
16895	22
48177	33
103360	47
110556	48
5223	19
8287	46
2885	39
4893	48
9780	50
9100	40
6790	39
6600	25

[truncated: 5 more sheets: Fig. 5Cc, Fig. 5Dd, Fig. S2A, Fig. S2B, Fig. S7]
